# Supplementary material for: Completion of isoniazid–rifapentine (3HP) for tuberculosis prevention among people living with HIV: Interim analysis of a hybrid type 3 effectiveness–implementation randomized trial
Source: PLoS Med. 2021 Dec 16;18(12):e1003875. doi: 10.1371/journal.pmed.1003875 (PMC8726462; doi:10.1371/journal.pmed.1003875)
Supplement: S1 Data — Each row corresponds to a trial participant. The dataset includes 14 columns: Enrollment date; Age; Sex; BMI; On ART; Years on ART; Prior TB; One-way travel time to clinic (hours); Education level (none, primary, secondary, postsecondary (university or graduate school), or vocational/tertiary); Employment status (not employed, self-employed, temporary/informal work, hired worker, or student); MPI category (severely multidimensionally poor, multidimensionally poor but not severely, not poor but vulnerable to becoming poor, or not poor nor vulnerable to becoming poor); Outcome date; Outcome reason (completed 3HP treatment, missed 6 or more doses, stopped 3HP due to a documented AE, never initiated 3HP treatment, pregnancy, new medication with 3HP drug–drug interaction, other reason, or specify (died in a motor vehicle accident); Primary outcome (≥11 of 12 doses within 16 weeks of randomization). AE, adverse event; ART, antiretroviral therapy; BMI, body mass index; MPI, Multidimensional Poverty Index; TB, tuberculosis. (CSV) [file pmed.1003875.s003.csv]

Enrollment date	Age	Sex	BMI	On ART	Years on ART	Prior TB	Travel time to clinic (one-way)	Education level	Employment status	MPI category	Outcome date	Outcome reason	Primary outcome (�11 of 12 doses within 16 weeks of randomization)
13-Jul-20	40	Female	29.51594	Yes	9.61	No	2	None	Self-employed	Not vulnerable to mpi	28-Sep-20	Patient completed 3HP treatment	Yes
13-Jul-20	37	Female	21.92886	Yes	9.43	No	1	Primary	Temporary/informal work	Not vulnerable to mpi	5-Oct-20	Patient completed 3HP treatment	Yes
13-Jul-20	27	Male	24.81633	Yes	0.33	No	1.5	Secondary	Self-employed	Not poor but vulnerable	26-Aug-20	Missed 6 or more doses	No
14-Jul-20	45	Female	27.19533	Yes	10.29	No	1	Primary	Self-employed	Mult-dp but not severely	29-Sep-20	Patient completed 3HP treatment	Yes
14-Jul-20	25	Female	23.53304	Yes	7.45	No	1	Secondary	Temporary/informal work	Not poor but vulnerable	29-Sep-20	Patient completed 3HP treatment	Yes
14-Jul-20	62	Male	30.24289	Yes	20.2	No	2	Secondary	Self-employed	Not vulnerable to mpi	29-Sep-20	Patient completed 3HP treatment	Yes
14-Jul-20	41	Female	20.26936	Yes	5.25	No	0.3	Primary	Self-employed	Not vulnerable to mpi	29-Sep-20	Patient completed 3HP treatment	Yes
15-Jul-20	53	Female	31.69879	Yes	9.32	No	1.5	Vocational/Tertiary	Hired worker	Not vulnerable to mpi	30-Sep-20	Patient completed 3HP treatment	Yes
15-Jul-20	41	Female	26.04157	Yes	14.54	No	0.3	Primary	Self-employed	Mult-dp but not severely	26-Aug-20	Missed 6 or more doses	No
15-Jul-20	34	Female	25.19027	Yes	1.34	No	2	Secondary	Self-employed	Not poor but vulnerable	30-Sep-20	Patient completed 3HP treatment	Yes
15-Jul-20	35	Female	36.68646	Yes	5.45	No	3	Primary	Self-employed	Not poor but vulnerable	30-Sep-20	Patient completed 3HP treatment	Yes
16-Jul-20	34	Male	19.59646	Yes	7.41	No	2	Primary	Self-employed	Severely multi-dp	5-Oct-20	Patient completed 3HP treatment	Yes
16-Jul-20	50	Female	29.28347	Yes	8.28	No	2	Primary	Self-employed	Severely multi-dp	1-Oct-20	Patient completed 3HP treatment	Yes
16-Jul-20	50	Female	17.75768	Yes	15.54	No	1.5	Secondary	Not employed	Not poor but vulnerable	1-Oct-20	Patient completed 3HP treatment	Yes
17-Jul-20	52	Female	32.28306	Yes	12.74	No	1	Primary	Hired worker	Not vulnerable to mpi	2-Oct-20	Patient completed 3HP treatment	Yes
17-Jul-20	34	Male	21.72257	Yes	5.59	No	2	Primary	Temporary/informal work	Mult-dp but not severely	2-Oct-20	Patient completed 3HP treatment	Yes
17-Jul-20	30	Female	24.70192	Yes	6.23	No	1.5	Primary	Self-employed	Mult-dp but not severely	2-Oct-20	Patient completed 3HP treatment	Yes
17-Jul-20	30	Female	26.29758	Yes	1.49	No	0.8	Vocational/Tertiary	Hired worker	Not vulnerable to mpi	2-Oct-20	Patient completed 3HP treatment	Yes
20-Jul-20	36	Female	21.89294	Yes	3.53	No	1	Vocational/Tertiary	Temporary/informal work	Not poor but vulnerable	5-Oct-20	Patient completed 3HP treatment	Yes
20-Jul-20	47	Female	21.07024	Yes	9.4	No	0.5	None	Self-employed	Severely multi-dp	5-Oct-20	Patient completed 3HP treatment	Yes
20-Jul-20	50	Female	26.85441	Yes	6.72	No	2.5	Primary	Temporary/informal work	Not poor but vulnerable	7-Oct-20	Patient completed 3HP treatment	Yes
20-Jul-20	41	Female	31.40011	Yes	7.72	No	0.8	Secondary	Self-employed	Not poor but vulnerable	14-Sep-20	Stopped 3HP due to a documented adverse event	No
20-Jul-20	42	Female	27.48222	Yes	9.53	No	1.5	Primary	Temporary/informal work	Not poor but vulnerable	7-Oct-20	Patient completed 3HP treatment	Yes
21-Jul-20	37	Female	31.30772	Yes	9.6	No	1	Secondary	Hired worker	Not poor but vulnerable	14-Oct-20	Patient completed 3HP treatment	Yes
21-Jul-20	45	Male	20.83596	Yes	8.66	Yes	2	Primary	Temporary/informal work	Mult-dp but not severely	6-Oct-20	Patient completed 3HP treatment	Yes
21-Jul-20	54	Female	20.5947	Yes	13.65	No	3.5	Vocational/Tertiary	Self-employed	Not vulnerable to mpi	6-Oct-20	Patient completed 3HP treatment	Yes
21-Jul-20	58	Male	25.91068	Yes	11.74	No	2	Primary	Self-employed	Not vulnerable to mpi	6-Oct-20	Patient completed 3HP treatment	Yes
22-Jul-20	40	Female	30.06842	Yes	8.17	No	0.5	Primary	Self-employed	Not poor but vulnerable	22-Jul-20	Never initiated 3HP treatment	No
22-Jul-20	37	Female	27.33351	Yes	12.82	No	0.5	Secondary	Self-employed	Not poor but vulnerable	7-Oct-20	Patient completed 3HP treatment	Yes
22-Jul-20	38	Female	23.23346	Yes	11.73	No	1	Secondary	Hired worker	Severely multi-dp	7-Oct-20	Missed 6 or more doses	No
22-Jul-20	40	Female	24.13772	Yes	13.22	No	0.5	Secondary	Temporary/informal work	Not vulnerable to mpi	7-Oct-20	Patient completed 3HP treatment	Yes
22-Jul-20	45	Male	26.61259	Yes	8.15	Yes	0.5	Primary	Temporary/informal work	Mult-dp but not severely	7-Oct-20	Patient completed 3HP treatment	Yes
23-Jul-20	47	Female	35.3713	Yes	7.1	No	1.3	Primary	Self-employed	Not vulnerable to mpi	15-Oct-20	Patient completed 3HP treatment	Yes
23-Jul-20	49	Male	26.76086	Yes	9.63	No	0.8	Primary	Temporary/informal work	Not vulnerable to mpi	8-Oct-20	Patient completed 3HP treatment	Yes
23-Jul-20	45	Male	26.05181	Yes	7.13	No	1	Secondary	Temporary/informal work	Mult-dp but not severely	5-Oct-20	Patient completed 3HP treatment	Yes
23-Jul-20	42	Female	32.83098	Yes	7.56	No	1	Secondary	Self-employed	Not vulnerable to mpi	8-Oct-20	Patient completed 3HP treatment	Yes
23-Jul-20	58	Female	25.13694	Yes	11.08	No	1	None	Self-employed	Not poor but vulnerable	24-Aug-20	Stopped 3HP due to a documented adverse event	No
24-Jul-20	44	Female	22.54658	Yes	11.03	No	0.3	Primary	Self-employed	Not poor but vulnerable	8-Oct-20	Patient completed 3HP treatment	Yes
24-Jul-20	46	Male	24.36511	Yes	13.74	Yes	1	Vocational/Tertiary	Hired worker	Not vulnerable to mpi	12-Oct-20	Patient completed 3HP treatment	Yes
24-Jul-20	40	Female	25.64645	Yes	6.56	Yes	0.5	Primary	Temporary/informal work	Mult-dp but not severely	8-Oct-20	Patient completed 3HP treatment	Yes
28-Jul-20	45	Female	21.20798	Yes	14.29	No	2	Secondary	Self-employed	Not vulnerable to mpi	13-Oct-20	Patient completed 3HP treatment	Yes
28-Jul-20	35	Female	31.78773	Yes	0.92	No	0.2	Primary	Hired worker	Not poor but vulnerable	13-Oct-20	Patient completed 3HP treatment	Yes
28-Jul-20	52	Male	24.73298	Yes	7.34	No	1.8	Secondary	Self-employed	Not poor but vulnerable	21-Oct-20	Patient completed 3HP treatment	Yes
28-Jul-20	37	Male	22.668	Yes	5.11	No	0.2	Post-secondary (Univ. or grad school)	Self-employed	Not vulnerable to mpi	13-Oct-20	Patient completed 3HP treatment	Yes
29-Jul-20	48	Female	29.21841	Yes	0.08	No	0.2	Post-secondary (Univ. or grad school)	Hired worker	Not vulnerable to mpi	14-Oct-20	Patient completed 3HP treatment	Yes
29-Jul-20	35	Female	24.08822	Yes	7.11	No	1	Primary	Self-employed	Not vulnerable to mpi	14-Oct-20	Patient completed 3HP treatment	Yes
29-Jul-20	45	Female	24.94988	Yes	8.28	No	1.5	Primary	Temporary/informal work	Severely multi-dp	14-Oct-20	Patient completed 3HP treatment	Yes
29-Jul-20	24	Female	29.11462	Yes	4.95	No	0.5	Secondary	Temporary/informal work	Not vulnerable to mpi	7-Oct-20	Missed 6 or more doses	No
30-Jul-20	34	Male	22.04582	Yes	0.08	No	1.5	Primary	Self-employed	Not poor but vulnerable	15-Oct-20	Patient completed 3HP treatment	Yes
30-Jul-20	34	Male	22.92097	Yes	1.08	No	0.8	Primary	Temporary/informal work	Not poor but vulnerable	15-Oct-20	Patient completed 3HP treatment	Yes
30-Jul-20	49	Male	21.07343	Yes	0.08	No	1	Secondary	Hired worker	Not poor but vulnerable	15-Oct-20	Patient completed 3HP treatment	Yes
30-Jul-20	44	Male	19.7	Yes	6.98	No	0.5	Primary	Temporary/informal work	Mult-dp but not severely	15-Oct-20	Patient completed 3HP treatment	Yes
3-Aug	48	Female	28.4441	Yes	13.04	No	2	Secondary	Not employed	Not poor but vulnerable	21-Oct-20	Patient completed 3HP treatment	Yes
3-Aug-20	45	Female	29.79347	Yes	9.54	Yes	0.5	Secondary	Self-employed	Not vulnerable to mpi	19-Oct-20	Patient completed 3HP treatment	Yes
3-Aug-20	33	Female	30.12885	Yes	8.59	No	1	Primary	Self-employed	Not poor but vulnerable	19-Oct-20	Patient completed 3HP treatment	Yes
3-Aug-20	45	Male	26.60458	Yes	12.59	No	1	Vocational/Tertiary	Self-employed	Mult-dp but not severely	19-Oct-20	Patient completed 3HP treatment	Yes
3-Aug-20	31	Male	22.93975	Yes	0.76	No	1.5	Primary	Temporary/informal work	Not poor but vulnerable	19-Oct-20	Patient completed 3HP treatment	Yes
3-Aug-20	40	Male	18.3391	Yes	2.72	No	1.5	None	Temporary/informal work	Not poor but vulnerable	19-Oct-20	Patient completed 3HP treatment	Yes
4-Aug-20	50	Female	30.11028	Yes	12.28	Yes	1	Primary	Self-employed	Not poor but vulnerable	20-Oct-20	Patient completed 3HP treatment	Yes
4-Aug-20	36	Female	23.93899	Yes	10.74	No	1	Primary	Self-employed	Not vulnerable to mpi	20-Oct-20	Patient completed 3HP treatment	Yes
4-Aug-20	41	Male	33.8753	Yes	0.5	No	0.5	Post-secondary (Univ. or grad school)	Hired worker	Not vulnerable to mpi	20-Oct-20	Patient completed 3HP treatment	Yes
4-Aug-20	62	Female	27.46569	Yes	14.18	No	1	Secondary	Self-employed	Not vulnerable to mpi	20-Oct-20	Patient completed 3HP treatment	Yes
5-Aug-20	37	Female	26.37024	Yes	10.68	No	0.2	Primary	Temporary/informal work	Not poor but vulnerable	21-Oct-20	Patient completed 3HP treatment	Yes
5-Aug-20	47	Female	35.57186	Yes	8.64	No	1	Primary	Self-employed	Mult-dp but not severely	21-Oct-20	Patient completed 3HP treatment	Yes
5-Aug-20	41	Female	28.12743	Yes	11.59	No	1.5	Primary	Temporary/informal work	Severely multi-dp	2-Nov-20	Patient completed 3HP treatment	Yes
5-Aug-20	40	Female	27.87589	Yes	11.43	No	1	Secondary	Not employed	Mult-dp but not severely	22-Oct-20	Patient completed 3HP treatment	Yes
6-Aug-20	26	Male	25.58903	Yes	3.36	No	0.5	Primary	Temporary/informal work	Mult-dp but not severely	12-Nov-20	Patient completed 3HP treatment	Yes
6-Aug-20	50	Male	28.04282	Yes	7.64	No	1.5	Primary	Temporary/informal work	Not vulnerable to mpi	26-Oct-20	Patient completed 3HP treatment	Yes
6-Aug-20	43	Female	22.80754	Yes	4.99	No	0.5	Primary	Student	Not poor but vulnerable	22-Oct-20	Patient completed 3HP treatment	Yes
7-Aug-20	46	Male	15.57093	Yes	9.09	No	1	Secondary	Temporary/informal work	Mult-dp but not severely	16-Oct-20	Patient completed 3HP treatment	Yes
7-Aug-20	32	Male	24.96495	Yes	2.13	No	1.3	Primary	Temporary/informal work	Not poor but vulnerable	19-Oct-20	Patient completed 3HP treatment	Yes
7-Aug-20	48	Male	33.70755	Yes	6.97	No	1.5	Primary	Temporary/informal work	Not vulnerable to mpi	23-Oct-20	Patient completed 3HP treatment	Yes
10-Aug-20	45	Male	22.02432	Yes	7.92	No	1	Primary	Self-employed	Not poor but vulnerable	26-Oct-20	Patient completed 3HP treatment	Yes
10-Aug-20	41	Female	30.82483	Yes	7.49	No	2	None	Self-employed	Not poor but vulnerable	26-Oct-20	Patient completed 3HP treatment	Yes
11-Aug-20	46	Male	25.34171	Yes	9.57	Yes	1	Primary	Self-employed	Not vulnerable to mpi	27-Oct-20	Patient completed 3HP treatment	Yes
11-Aug-20	27	Female	19.83471	Yes	1.4	No	0.8	Secondary	Self-employed	Not vulnerable to mpi	27-Oct-20	Patient completed 3HP treatment	Yes
11-Aug-20	37	Male	19.15119	Yes	0.02	No	2	Primary	Temporary/informal work	Mult-dp but not severely	3-Nov-20	Patient completed 3HP treatment	Yes
11-Aug-20	36	Female	23.10808	Yes	11.78	No	2	Post-secondary (Univ. or grad school)	Hired worker	Not vulnerable to mpi	6-Nov-20	Patient completed 3HP treatment	Yes
11-Aug-20	50	Male	18.28989	Yes	7.58	No	1	Primary	Self-employed	Not vulnerable to mpi	27-Oct-20	Patient completed 3HP treatment	Yes
12-Aug-20	50	Female	25.77778	Yes	7.94	No	1	Primary	Temporary/informal work	Not vulnerable to mpi	28-Oct-20	Patient completed 3HP treatment	Yes
12-Aug-20	35	Female	34.51677	Yes	12.11	No	1	Vocational/Tertiary	Self-employed	Not vulnerable to mpi	28-Oct-20	Patient completed 3HP treatment	Yes
12-Aug-20	68	Female	18.21063	Yes	7.13	Yes	1	Secondary	Not employed	Not poor but vulnerable	2-Nov-20	Patient completed 3HP treatment	Yes
12-Aug-20	26	Female	25.63692	Yes	1.78	No	3	Secondary	Self-employed	Not poor but vulnerable	29-Oct-20	Patient completed 3HP treatment	Yes
12-Aug-20	55	Male	23.95123	Yes	12.94	No	0.8	Secondary	Self-employed	Not vulnerable to mpi	28-Oct-20	Patient completed 3HP treatment	Yes
12-Aug-20	35	Female	25.6787	Yes	13.97	No	2	Primary	Temporary/informal work	Not vulnerable to mpi	4-Nov-20	Patient completed 3HP treatment	Yes
12-Aug-20	36	Male	20.78569	Yes	2.84	No	0.5	Secondary	Self-employed	Mult-dp but not severely	28-Oct-20	Patient completed 3HP treatment	Yes
12-Aug-20	38	Female	20.28713	Yes	12.13	Yes	1	Primary	Self-employed	Not poor but vulnerable	28-Oct-20	Patient completed 3HP treatment	Yes
13-Aug-20	51	Female	31.64557	Yes	0.93	No	0.5	Primary	Temporary/informal work	Not poor but vulnerable	29-Oct-20	Patient completed 3HP treatment	Yes
13-Aug-20	31	Male	18.86937	Yes	0.93	No	0.5	Secondary	Self-employed	Not vulnerable to mpi	3-Nov-20	Patient completed 3HP treatment	Yes
13-Aug-20	54	Female	30.32856	Yes	9.26	No	0.3	Primary	Self-employed	Not poor but vulnerable	30-Oct-20	Patient completed 3HP treatment	Yes
13-Aug-20	34	Male	23.78121	Yes	5.16	No	0.5	Secondary	Not employed	Not poor but vulnerable	26-Oct-20	Missed 6 or more doses	No
13-Aug-20	42	Female	20.66116	Yes	13.21	Yes	0.5	Secondary	Hired worker	Not vulnerable to mpi	29-Oct-20	Patient completed 3HP treatment	Yes
14-Aug-20	48	Female	21.64624	Yes	6.83	No	1	Primary	Self-employed	Mult-dp but not severely	30-Oct-20	Patient completed 3HP treatment	Yes
14-Aug-20	48	Male	21.48438	Yes	7.55	No	0.5	Primary	Self-employed	Mult-dp but not severely	30-Oct-20	Patient completed 3HP treatment	Yes
14-Aug-20	36	Female	32.04615	Yes	5.44	No	0.5	Secondary	Self-employed	Not poor but vulnerable	6-Nov-20	Patient completed 3HP treatment	Yes
17-Aug-20	36	Female	23.13851	Yes	9.7	No	0.8	Secondary	Self-employed	Mult-dp but not severely	2-Nov-20	Patient completed 3HP treatment	Yes
17-Aug-20	46	Male	19.72785	Yes	6.11	No	1.3	Primary	Temporary/informal work	Not vulnerable to mpi	2-Nov-20	Patient completed 3HP treatment	Yes
17-Aug-20	38	Male	23.12062	Yes	11.69	No	1.5	Primary	Hired worker	Not poor but vulnerable	6-Nov-20	Patient completed 3HP treatment	Yes
18-Aug-20	43	Female	22.91892	Yes	11.41	No	1	Secondary	Not employed	Not vulnerable to mpi	3-Nov-20	Patient completed 3HP treatment	Yes
18-Aug-20	42	Male	20.93664	Yes	9.73	Yes	1	Primary	Temporary/informal work	Not vulnerable to mpi	3-Nov-20	Patient completed 3HP treatment	Yes
18-Aug-20	35	Male	20.81033	Yes	3.84	Yes	0.5	Secondary	Self-employed	Not vulnerable to mpi	3-Nov-20	Patient completed 3HP treatment	Yes
18-Aug-20	55	Male	28.08163	Yes	3.63	Yes	1	Vocational/Tertiary	Hired worker	Not vulnerable to mpi	3-Nov-20	Patient completed 3HP treatment	Yes
19-Aug-20	36	Male	20.02207	Yes	4.46	Yes	0.8	Vocational/Tertiary	Hired worker	Not poor but vulnerable	4-Nov-20	Patient completed 3HP treatment	Yes
20-Aug-20	37	Male	25.09516	Yes	5.2	No	0.2	Secondary	Hired worker	Not poor but vulnerable	2-Nov-20	Patient completed 3HP treatment	Yes
20-Aug-20	36	Female	23.1405	Yes	11.33	Yes	0.8	Secondary	Self-employed	Not vulnerable to mpi	5-Nov-20	Patient completed 3HP treatment	Yes
20-Aug-20	46	Female	23.87543	Yes	9.21	No	0.8	None	Not employed	Mult-dp but not severely	3-Nov-20	Patient completed 3HP treatment	Yes
20-Aug-20	43	Female	25.29938	Yes	12.64	No	0.5	None	Not employed	Not poor but vulnerable	5-Nov-20	Patient completed 3HP treatment	Yes
20-Aug-20	25	Female	27.18163	Yes	0.79	No	0.5	Primary	Not employed	Severely multi-dp	4-Nov-20	Patient completed 3HP treatment	Yes
21-Aug-20	34	Male	21.51204	Yes	0.88	No	0.8	Primary	Self-employed	Not poor but vulnerable	6-Nov-20	Patient completed 3HP treatment	Yes
21-Aug-20	48	Female	29.7946	Yes	12.33	No	0.5	Primary	Self-employed	Mult-dp but not severely	6-Nov-20	Patient completed 3HP treatment	Yes
21-Aug-20	50	Male	26.45233	Yes	3.59	No	1	Primary	Hired worker	Not vulnerable to mpi	6-Nov-20	Patient completed 3HP treatment	Yes
21-Aug-20	42	Female	36.88509	Yes	4.1	No	0.3	Secondary	Temporary/informal work	Not poor but vulnerable	13-Nov-20	Patient completed 3HP treatment	Yes
21-Aug-20	30	Female	21.46915	Yes	1.4	No	1.5	Secondary	Self-employed	Not poor but vulnerable	6-Nov-20	Patient completed 3HP treatment	Yes
24-Aug-20	49	Female	32.85668	Yes	3.33	Yes	0.5	Secondary	Self-employed	Not poor but vulnerable	9-Nov-20	Patient completed 3HP treatment	Yes
24-Aug-20	45	Female	26.3142	Yes	13.65	Yes	0.5	Secondary	Self-employed	Not vulnerable to mpi	20-Nov-20	Patient completed 3HP treatment	Yes
24-Aug-20	28	Female	25.73167	Yes	4.95	Yes	1.3	Vocational/Tertiary	Self-employed	Not vulnerable to mpi	10-Nov-20	Patient completed 3HP treatment	Yes
24-Aug-20	49	Female	22.20983	Yes	8.19	Yes	1.5	Secondary	Temporary/informal work	Not vulnerable to mpi	9-Nov-20	Patient completed 3HP treatment	Yes
25-Aug-20	54	Male	25.74849	Yes	2.14	No	1	None	Temporary/informal work	Mult-dp but not severely	10-Nov-20	Patient completed 3HP treatment	Yes
25-Aug-20	38	Female	21.52782	Yes	4.38	Yes	0.5	Primary	Temporary/informal work	Not vulnerable to mpi	11-Nov-20	Patient completed 3HP treatment	Yes
25-Aug-20	50	Female	25.12365	Yes	9.56	No	0.8	Vocational/Tertiary	Hired worker	Not vulnerable to mpi	9-Nov-20	Patient completed 3HP treatment	Yes
25-Aug-20	45	Female	25.71166	Yes	10.65	No	1	Secondary	Hired worker	Not poor but vulnerable	10-Nov-20	Patient completed 3HP treatment	Yes
25-Aug-20	41	Male	25.40876	Yes	11	No	0.5	None	Temporary/informal work	Not poor but vulnerable	11-Nov-20	Patient completed 3HP treatment	Yes
26-Aug-20	33	Female	29.28728	Yes	6.13	No	1.5	Secondary	Self-employed	Severely multi-dp	13-Nov-20	Patient completed 3HP treatment	Yes
26-Aug-20	62	Female	26.66239	Yes	6.92	No	0.8	Primary	Self-employed	Not poor but vulnerable	11-Nov-20	Patient completed 3HP treatment	Yes
26-Aug-20	34	Female	36.06788	Yes	3.78	No	1	Secondary	Self-employed	Not vulnerable to mpi	11-Nov-20	Patient completed 3HP treatment	Yes
26-Aug-20	51	Female	19.33373	Yes	9.59	Yes	0.2	Secondary	Hired worker	Not vulnerable to mpi	11-Nov-20	Patient completed 3HP treatment	Yes
26-Aug-20	37	Male	28.71972	Yes	6.69	No	1	None	Temporary/informal work	Not poor but vulnerable	11-Nov-20	Patient completed 3HP treatment	Yes
27-Aug-20	32	Male	25.03653	Yes	0.31	No	3	Secondary	Temporary/informal work	Not vulnerable to mpi	10-Nov-20	Patient completed 3HP treatment	Yes
27-Aug-20	58	Male	20.44523	Yes	5.65	Yes	1	Secondary	Self-employed	Not vulnerable to mpi	12-Nov-20	Patient completed 3HP treatment	Yes
27-Aug-20	51	Male	21.2896	Yes	4.65	No	0.8	Primary	Self-employed	Not vulnerable to mpi	12-Nov-20	Patient completed 3HP treatment	Yes
27-Aug-20	30	Female	20.46335	Yes	6.1	No	0.8	Secondary	Self-employed	Not vulnerable to mpi	13-Nov-20	Patient completed 3HP treatment	Yes
27-Aug-20	46	Female	28.08433	Yes	13.07	No	0.5	Primary	Not employed	Not vulnerable to mpi	12-Nov-20	Patient completed 3HP treatment	Yes
28-Aug-20	41	Female	29.34917	Yes	0.64	No	3	None	Self-employed	Not vulnerable to mpi	13-Nov-20	Patient completed 3HP treatment	Yes
28-Aug-20	45	Male	22.13674	Yes	5.19	No	2	Vocational/Tertiary	Temporary/informal work	Not vulnerable to mpi	26-Oct-20	Missed 6 or more doses	No
28-Aug-20	55	Male	16.39232	Yes	10.74	Yes	1	None	Temporary/informal work	Not vulnerable to mpi	13-Nov-20	Patient completed 3HP treatment	Yes
28-Aug-20	30	Female	34.50623	Yes	8.46	No	1.8	None	Temporary/informal work	Not poor but vulnerable	13-Nov-20	Patient completed 3HP treatment	Yes
28-Aug-20	38	Female	35.79428	Yes	3.32	No	2	Primary	Not employed	Not vulnerable to mpi	11-Nov-20	Patient completed 3HP treatment	Yes
31-Aug-20	49	Female	29.81688	Yes	7.5	No	0.5	Primary	Not employed	Mult-dp but not severely	16-Nov-20	Patient completed 3HP treatment	Yes
1-Sep-20	43	Female	29.75207	Yes	8.2	No	0.5	Post-secondary (Univ. or grad school)	Not employed	Not vulnerable to mpi	25-Nov-20	Patient completed 3HP treatment	Yes
1-Sep-20	24	Female	16.97465	Yes	7.67	Yes	0.5	Post-secondary (Univ. or grad school)	Not employed	Not vulnerable to mpi	25-Nov-20	Patient completed 3HP treatment	Yes
1-Sep-20	57	Male	30.41358	Yes	9.24	No	0.5	Vocational/Tertiary	Hired worker	Not poor but vulnerable	16-Nov-20	Patient completed 3HP treatment	Yes
1-Sep-20	54	Male	19.90225	Yes	8.81	No	1	Secondary	Temporary/informal work	Not vulnerable to mpi	16-Nov-20	Patient completed 3HP treatment	Yes
1-Sep-20	32	Male	23.833	Yes	5.83	No	0.5	Secondary	Temporary/informal work	Not vulnerable to mpi	17-Nov-20	Patient completed 3HP treatment	Yes
2-Sep-20	59	Female	35.94386	Yes	2.56	No	2	Secondary	Not employed	Not vulnerable to mpi	18-Nov-20	Patient completed 3HP treatment	Yes
2-Sep-20	26	Female	27.39092	Yes	2.67	Yes	0.3	Secondary	Self-employed	Mult-dp but not severely	25-Nov-20	Patient completed 3HP treatment	Yes
3-Sep-20	42	Female	20.53325	Yes	11.73	No	1	Primary	Self-employed	Not vulnerable to mpi	19-Nov-20	Patient completed 3HP treatment	Yes
3-Sep-20	35	Female	20.66428	Yes	4.38	No	0.5	Primary	Temporary/informal work	Not poor but vulnerable	19-Nov-20	Patient completed 3HP treatment	Yes
3-Sep-20	39	Male	33.81701	Yes	4.49	No	1	None	Self-employed	Not vulnerable to mpi	19-Nov-20	Patient completed 3HP treatment	Yes
3-Sep-20	48	Female	24.038	Yes	9.74	No	0.8	Secondary	Self-employed	Mult-dp but not severely	20-Nov-20	Patient completed 3HP treatment	Yes
3-Sep-20	46	Female	26.8075	Yes	8.67	No	1.5	Primary	Self-employed	Not vulnerable to mpi	17-Nov-20	Patient completed 3HP treatment	Yes
3-Sep-20	33	Female	42.01368	Yes	6.67	No	0.5	Primary	Self-employed	Not vulnerable to mpi	19-Nov-20	Patient completed 3HP treatment	Yes
3-Sep-20	59	Female	19.3571	Yes	12.24	No	2	Primary	Self-employed	Not poor but vulnerable	19-Nov-20	Patient completed 3HP treatment	Yes
4-Sep-20	51	Female	21.1109	Yes	12.82	Yes	1	Primary	Self-employed	Mult-dp but not severely	20-Nov-20	Patient completed 3HP treatment	Yes
4-Sep-20	44	Female	30.09143	Yes	8.88	No	0.8	Secondary	Self-employed	Not vulnerable to mpi	23-Nov-20	Patient completed 3HP treatment	Yes
4-Sep-20	53	Female	31.68567	Yes	11.3	No	1.5	Primary	Self-employed	Not vulnerable to mpi	20-Nov-20	Patient completed 3HP treatment	Yes
7-Sep-20	32	Female	19.7733	Yes	7.37	Yes	1	Primary	Not employed	Not poor but vulnerable	20-Nov-20	Patient completed 3HP treatment	Yes
7-Sep-20	63	Male	25.12479	Yes	14.8	Yes	2	Primary	Temporary/informal work	Not vulnerable to mpi	23-Nov-20	Patient completed 3HP treatment	Yes
7-Sep-20	48	Male	20.32225	Yes	8.24	No	0.8	Primary	Hired worker	Not vulnerable to mpi	23-Nov-20	Patient completed 3HP treatment	Yes
7-Sep-20	53	Female	36.39255	Yes	6.56	No	0.3	Primary	Not employed	Severely multi-dp	25-Nov-20	Patient completed 3HP treatment	Yes
7-Sep-20	61	Female	17.63651	Yes	14.82	No	4	Primary	Not employed	Mult-dp but not severely	30-Nov-20	Patient completed 3HP treatment	Yes
8-Sep-20	36	Male	27.30784	Yes	4.36	No	0.8	Secondary	Self-employed	Not poor but vulnerable	24-Nov-20	Patient completed 3HP treatment	Yes
8-Sep-20	19	Female	30.79437	Yes	16.42	No	1.3	Secondary	Student	Not vulnerable to mpi	24-Nov-20	Patient completed 3HP treatment	Yes
8-Sep-20	19	Male	19.66231	Yes	15.09	No	0.3	Secondary	Student	Not vulnerable to mpi	1-Dec-20	Patient completed 3HP treatment	Yes
8-Sep-20	44	Male	19.78885	Yes	6.14	No	1	Secondary	Temporary/informal work	Not poor but vulnerable	24-Nov-20	Patient completed 3HP treatment	Yes
8-Sep-20	52	Male	20.5953	Yes	13.2	Yes	0.5	Primary	Self-employed	Mult-dp but not severely	26-Nov-20	Patient completed 3HP treatment	Yes
8-Sep-20	41	Female	22.92097	Yes	11.87	Yes	0.8	Secondary	Self-employed	Mult-dp but not severely	24-Nov-20	Patient completed 3HP treatment	Yes
9-Sep-20	45	Male	20.2449	Yes	0.77	Yes	0.8	Secondary	Temporary/informal work	Not vulnerable to mpi	25-Nov-20	Patient completed 3HP treatment	Yes
9-Sep-20	51	Male	21.82995	Yes	12.99	No	1	Primary	Not employed	Mult-dp but not severely	2-Dec-20	Patient completed 3HP treatment	Yes
9-Sep-20	36	Female	20.06096	Yes	7.69	No	1	Primary	Self-employed	Not vulnerable to mpi	2-Dec-20	Patient completed 3HP treatment	Yes
9-Sep-20	53	Female	33.12131	Yes	2.48	No	0.5	Secondary	Temporary/informal work	Not vulnerable to mpi	25-Nov-20	Patient completed 3HP treatment	Yes
9-Sep-20	44	Female	20.64177	Yes	13.95	No	1.8	Primary	Self-employed	Mult-dp but not severely	25-Nov-20	Patient completed 3HP treatment	Yes
9-Sep-20	40	Female	32.4622	Yes	14.02	No	1.5	Secondary	Self-employed	Not vulnerable to mpi	26-Nov-20	Patient completed 3HP treatment	Yes
9-Sep-20	41	Female	30.13895	Yes	8.31	No	3	None	Temporary/informal work	Not poor but vulnerable	2-Dec-20	Patient completed 3HP treatment	Yes
10-Sep-20	28	Male	24.43206	Yes	8.19	No	0.5	Secondary	Temporary/informal work	Not poor but vulnerable	26-Nov-20	Patient completed 3HP treatment	Yes
10-Sep-20	49	Male	20.76891	Yes	4.69	No	3	Secondary	Self-employed	Not vulnerable to mpi	3-Dec-20	Patient completed 3HP treatment	Yes
10-Sep-20	54	Female	20.00499	Yes	12.69	Yes	1	Secondary	Self-employed	Not vulnerable to mpi	25-Nov-20	Patient completed 3HP treatment	Yes
10-Sep-20	32	Male	20.79673	Yes	2.15	No	1	Primary	Self-employed	Mult-dp but not severely	26-Nov-20	Patient completed 3HP treatment	Yes
10-Sep-20	47	Female	23.24987	Yes	9.55	No	0.5	Primary	Self-employed	Severely multi-dp	26-Nov-20	Patient completed 3HP treatment	Yes
10-Sep-20	41	Female	38.67188	Yes	12.19	No	0.5	None	Self-employed	Mult-dp but not severely	27-Nov-20	Patient completed 3HP treatment	Yes
11-Sep-20	45	Female	21.71982	Yes	11.87	No	1.5	Primary	Self-employed	Mult-dp but not severely	27-Nov-20	Patient completed 3HP treatment	Yes
11-Sep-20	48	Male	19.34996	Yes	2.67	No	0.3	Primary	Self-employed	Not vulnerable to mpi	27-Nov-20	Patient completed 3HP treatment	Yes
11-Sep-20	48	Female	26.38433	Yes	6.78	Yes	0.5	Secondary	Not employed	Not poor but vulnerable	27-Nov-20	Patient completed 3HP treatment	Yes
11-Sep-20	48	Female	32.0855	Yes	12.14	No	1.5	Primary	Temporary/informal work	Not poor but vulnerable	16-Oct-20	New medication with 3HP drug-drug interaction	No
11-Sep-20	45	Female	32.52595	Yes	12.18	No	0.5	Vocational/Tertiary	Self-employed	Not vulnerable to mpi	30-Nov-20	Patient completed 3HP treatment	Yes
14-Sep-20	45	Male	22.5948	Yes	2.7	Yes	0.5	Secondary	Temporary/informal work	Severely multi-dp	27-Nov-20	Patient completed 3HP treatment	Yes
14-Sep-20	38	Female	39.35762	Yes	8.45	No	1.5	Primary	Temporary/informal work	Not poor but vulnerable	30-Nov-20	Patient completed 3HP treatment	Yes
14-Sep-20	34	Male	24.68928	Yes	9.59	No	0.5	Primary	Self-employed	Not poor but vulnerable	30-Nov-20	Patient completed 3HP treatment	Yes
14-Sep-20	52	Male	23.10439	Yes	2.7	No	0.8	Primary	Temporary/informal work	Not poor but vulnerable	30-Nov-20	Patient completed 3HP treatment	Yes
15-Sep-20	30	Female	19.34964	Yes	8.71	No	2	Primary	Not employed	Not vulnerable to mpi	2-Nov-20	Pregnancy	No
15-Sep-20	51	Male	28.56936	Yes	2.12	No	0.5	Primary	Self-employed	Not vulnerable to mpi	10-Nov-20	Missed 6 or more doses	No
15-Sep-20	65	Male	20.20032	Yes	15.39	Yes	0.3	Primary	Not employed	Not vulnerable to mpi	30-Nov-20	Patient completed 3HP treatment	Yes
15-Sep-20	39	Male	25.12479	Yes	12.71	No	0.3	Primary	Self-employed	Mult-dp but not severely	1-Dec-20	Patient completed 3HP treatment	Yes
15-Sep-20	50	Female	31.95942	Yes	1.71	No	1	Primary	Temporary/informal work	Not poor but vulnerable	4-Dec-20	Patient completed 3HP treatment	Yes
16-Sep-20	53	Female	33.68509	Yes	12.88	No	1	Primary	Self-employed	Not vulnerable to mpi	2-Dec-20	Patient completed 3HP treatment	Yes
16-Sep-20	33	Female	27.70856	Yes	2.71	No	1	Vocational/Tertiary	Not employed	Not poor but vulnerable	4-Dec-20	Patient completed 3HP treatment	Yes
16-Sep-20	43	Male	26.41566	Yes	6.54	No	1	Post-secondary (Univ. or grad school)	Hired worker	Not poor but vulnerable	4-Dec-20	Patient completed 3HP treatment	Yes
16-Sep-20	35	Male	21.13253	Yes	4.46	No	1	Secondary	Self-employed	Not poor but vulnerable	8-Dec-20	Patient completed 3HP treatment	Yes
17-Sep-20	51	Male	28.52625	Yes	9.07	No	0.5	Primary	Temporary/informal work	Not poor but vulnerable	3-Dec-20	Patient completed 3HP treatment	Yes
17-Sep-20	51	Male	27.72568	Yes	11.6	Yes	0.3	Vocational/Tertiary	Self-employed	Not vulnerable to mpi	3-Dec-20	Patient completed 3HP treatment	Yes
18-Sep-20	29	Female	20.93212	Yes	4.39	No	1	Secondary	Self-employed	Severely multi-dp	5-Jan-21	Patient completed 3HP treatment	Yes
18-Sep-20	47	Male	27.2173	Yes	13.39	Yes	0.2	Primary	Self-employed	Not vulnerable to mpi	4-Dec-20	Patient completed 3HP treatment	Yes
21-Sep-20	42	Female	25.95646	Yes	9.04	No	1	Primary	Self-employed	Not poor but vulnerable	8-Dec-20	Patient completed 3HP treatment	Yes
22-Sep-20	33	Male	23.36598	Yes	4.95	No	0.5	Primary	Self-employed	Not poor but vulnerable	9-Dec-20	Patient completed 3HP treatment	Yes
22-Sep-20	48	Female	30.11028	Yes	12.32	No	1.5	Secondary	Self-employed	Not poor but vulnerable	8-Dec-20	Patient completed 3HP treatment	Yes
22-Sep-20	46	Female	28.4724	Yes	12.77	No	2	Secondary	Not employed	Mult-dp but not severely	9-Dec-20	Patient completed 3HP treatment	Yes
22-Sep-20	45	Female	31.91931	Yes	11.81	Yes	0.2	Secondary	Self-employed	Mult-dp but not severely	15-Dec-20	Patient completed 3HP treatment	Yes
22-Sep-20	45	Female	31.97502	Yes	5.92	No	1.5	Primary	Self-employed	Not poor but vulnerable	8-Dec-20	Patient completed 3HP treatment	Yes
23-Sep-20	38	Female	36.88509	Yes	13.55	No	2	Primary	Self-employed	Not poor but vulnerable	9-Dec-20	Patient completed 3HP treatment	Yes
23-Sep-20	31	Male	19.95167	Yes	0.08	No	1.5	Secondary	Temporary/informal work	Not poor but vulnerable	9-Dec-20	Patient completed 3HP treatment	Yes
23-Sep-20	49	Male	20.73966	Yes	10.78	No	0.3	Post-secondary (Univ. or grad school)	Self-employed	Not poor but vulnerable	14-Dec-20	Patient completed 3HP treatment	Yes
23-Sep-20	45	Male	15.14042	Yes	6.21	No	1	Secondary	Self-employed	Not vulnerable to mpi	9-Dec-20	Patient completed 3HP treatment	Yes
24-Sep-20	34	Female	33.78726	Yes	11.08	No	1.5	Secondary	Not employed	Not poor but vulnerable	14-Dec-20	Patient completed 3HP treatment	Yes
24-Sep-20	37	Female	16.23363	Yes	1.66	No	1	Primary	Temporary/informal work	Mult-dp but not severely	10-Dec-20	Patient completed 3HP treatment	Yes
24-Sep-20	38	Female	22.33538	Yes	11.79	No	1	Secondary	Self-employed	Mult-dp but not severely	10-Dec-20	Patient completed 3HP treatment	Yes
24-Sep-20	36	Female	21.2585	Yes	8.73	No	0.3	Primary	Hired worker	Mult-dp but not severely	10-Dec-20	Patient completed 3HP treatment	Yes
25-Sep-20	47	Male	25.61555	Yes	11.73	Yes	1.5	Primary	Temporary/informal work	Not vulnerable to mpi	14-Dec-20	Patient completed 3HP treatment	Yes
25-Sep-20	42	Male	24.33748	Yes	8.73	Yes	0.5	Secondary	Temporary/informal work	Not poor but vulnerable	11-Dec-20	Patient completed 3HP treatment	Yes
28-Sep-20	38	Male	19.92781	Yes	2.08	No	2	Secondary	Self-employed	Mult-dp but not severely	21-Dec-20	Patient completed 3HP treatment	Yes
28-Sep-20	28	Male	22.54436	Yes	7.49	No	1	Secondary	Temporary/informal work	Not vulnerable to mpi	14-Dec-20	Patient completed 3HP treatment	Yes
28-Sep-20	46	Female	24.64017	Yes	11.28	No	1	None	Self-employed	Mult-dp but not severely	14-Dec-20	Patient completed 3HP treatment	Yes
28-Sep-20	45	Male	19.28415	Yes	13.03	No	0.3	Primary	Self-employed	Not poor but vulnerable	15-Dec-20	Patient completed 3HP treatment	Yes
28-Sep-20	67	Female	21.46185	Yes	10.25	No	1.5	Primary	Not employed	Not vulnerable to mpi	16-Dec-20	Patient completed 3HP treatment	Yes
28-Sep-20	38	Female	28.53745	Yes	8.16	No	0.5	None	Self-employed	Mult-dp but not severely	15-Dec-20	Patient completed 3HP treatment	Yes
28-Sep-20	40	Male	19.86331	Yes	1.72	No	1	Secondary	Temporary/informal work	Not vulnerable to mpi	14-Dec-20	Patient completed 3HP treatment	Yes
28-Sep-20	46	Female	35.85643	Yes	6.38	Yes	1	Secondary	Temporary/informal work	Not vulnerable to mpi	14-Dec-20	Patient completed 3HP treatment	Yes
28-Sep-20	34	Male	20.9042	Yes	5.82	No	1	Post-secondary (Univ. or grad school)	Self-employed	Not vulnerable to mpi	14-Dec-20	Patient completed 3HP treatment	Yes
29-Sep-20	30	Female	23.17604	Yes	6.95	No	0.5	Secondary	Self-employed	Not vulnerable to mpi	15-Dec-20	Patient completed 3HP treatment	Yes
29-Sep-20	51	Male	18.95065	Yes	8.26	No	2	Primary	Temporary/informal work	Not poor but vulnerable	23-Nov-20	Missed 6 or more doses	No
29-Sep-20	42	Female	34.60208	Yes	3.01	No	1	Primary	Self-employed	Not poor but vulnerable	16-Dec-20	Patient completed 3HP treatment	Yes
29-Sep-20	30	Male	23.93606	Yes	12.98	No	1	Post-secondary (Univ. or grad school)	Not employed	Not vulnerable to mpi	16-Dec-20	Patient completed 3HP treatment	Yes
29-Sep-20	40	Female	26.85233	Yes	9.8	No	0.8	None	Self-employed	Mult-dp but not severely	11-Dec-20	Missed 6 or more doses	No
29-Sep-20	51	Male	20.93293	Yes	6.19	Yes	1.5	Primary	Temporary/informal work	Severely multi-dp	17-Dec-20	Patient completed 3HP treatment	Yes
30-Sep-20	42	Female	45.5418	Yes	7.07	No	2	Secondary	Not employed	Not vulnerable to mpi	16-Dec-20	Patient completed 3HP treatment	Yes
30-Sep-20	41	Male	28.0434	Yes	1.6	No	1	Secondary	Temporary/informal work	Not vulnerable to mpi	18-Dec-20	Patient completed 3HP treatment	Yes
30-Sep-20	27	Female	21.61928	Yes	2.03	No	0.8	Secondary	Not employed	Not vulnerable to mpi	16-Dec-20	Patient completed 3HP treatment	Yes
30-Sep-20	38	Female	28.01731	Yes	6.17	No	1	None	Self-employed	Mult-dp but not severely	18-Dec-20	Patient completed 3HP treatment	Yes
1-Oct-20	26	Female	23.19296	Yes	4.75	No	0.5	Secondary	Temporary/informal work	Not poor but vulnerable	17-Dec-20	Patient completed 3HP treatment	Yes
1-Oct-20	47	Female	22.2707	Yes	8.75	No	2	Primary	Self-employed	Not poor but vulnerable	17-Dec-20	Patient completed 3HP treatment	Yes
1-Oct-20	44	Female	29.14258	Yes	12.02	No	0.5	Primary	Self-employed	Not vulnerable to mpi	17-Dec-20	Patient completed 3HP treatment	Yes
1-Oct-20	33	Female	22.82688	Yes	9.75	No	3	Secondary	Hired worker	Mult-dp but not severely	17-Dec-20	Patient completed 3HP treatment	Yes
1-Oct-20	40	Male	21.33463	Yes	2.78	Yes	0.5	Primary	Self-employed	Not poor but vulnerable	17-Dec-20	Patient completed 3HP treatment	Yes
2-Oct-20	45	Female	21.97134	Yes	10.35	Yes	0.8	Primary	Temporary/informal work	Not poor but vulnerable	17-Dec-20	Patient completed 3HP treatment	Yes
2-Oct-20	35	Female	22.61416	Yes	9.65	No	1	None	Temporary/informal work	Not poor but vulnerable	22-Dec-20	Patient completed 3HP treatment	Yes
2-Oct-20	36	Female	32.62931	Yes	2.74	Yes	1.5	Secondary	Not employed	Not vulnerable to mpi	22-Dec-20	Patient completed 3HP treatment	Yes
5-Oct-20	36	Female	40.42676	Yes	6.89	No	0.8	Primary	Self-employed	Mult-dp but not severely	21-Dec-20	Patient completed 3HP treatment	Yes
5-Oct-20	44	Female	24.00549	Yes	14.1	No	1	Secondary	Temporary/informal work	Not vulnerable to mpi	21-Dec-20	Patient completed 3HP treatment	Yes
5-Oct-20	43	Male	23.09679	Yes	8.85	Yes	0.8	Post-secondary (Univ. or grad school)	Hired worker	Not poor but vulnerable	22-Dec-20	Patient completed 3HP treatment	Yes
5-Oct-20	34	Female	30.29628	Yes	4.14	Yes	2	Secondary	Self-employed	Mult-dp but not severely	21-Dec-20	Patient completed 3HP treatment	Yes
6-Oct-20	64	Female	36.23748	Yes	4.76	No	1.5	Primary	Self-employed	Not vulnerable to mpi	22-Dec-20	Patient completed 3HP treatment	Yes
6-Oct-20	29	Female	24.02047	Yes	6.76	No	2	Secondary	Self-employed	Not poor but vulnerable	22-Dec-20	Patient completed 3HP treatment	Yes
6-Oct-20	50	Female	28.7728	Yes	6.69	No	1	Secondary	Hired worker	Not poor but vulnerable	5-Jan-21	Patient completed 3HP treatment	Yes
6-Oct-20	34	Male	29.41076	Yes	1.07	No	0.5	None	Temporary/informal work	Mult-dp but not severely	30-Dec-20	Patient completed 3HP treatment	Yes
6-Oct-20	43	Male	37.98388	Yes	10.31	No	1.3	Primary	Self-employed	Not poor but vulnerable	21-Dec-20	Patient completed 3HP treatment	Yes
6-Oct-20	52	Female	30.30676	Yes	0.69	No	1.5	Primary	Self-employed	Not poor but vulnerable	22-Dec-20	Patient completed 3HP treatment	Yes
6-Oct-20	36	Male	23.509	Yes	7.47	Yes	0.8	Secondary	Student	Not vulnerable to mpi	11-Dec-20	Missed 6 or more doses	No
7-Oct-20	43	Female	34.67779	Yes	7.91	No	1	Secondary	Temporary/informal work	Not poor but vulnerable	5-Jan-21	Patient completed 3HP treatment	Yes
7-Oct-20	41	Female	22.52739	Yes	4.77	No	2	None	Temporary/informal work	Mult-dp but not severely	21-Dec-20	Patient completed 3HP treatment	Yes
7-Oct-20	30	Female	23.79536	Yes	0.89	No	0.5	Secondary	Self-employed	Mult-dp but not severely	22-Dec-20	Patient completed 3HP treatment	Yes
8-Oct-20	26	Female	18.73371	Yes	3.62	Yes	0.3	Secondary	Hired worker	Not vulnerable to mpi	22-Dec-20	Patient completed 3HP treatment	Yes
8-Oct-20	44	Male	19.47894	Yes	5.85	No	0.5	Primary	Temporary/informal work	Not vulnerable to mpi	22-Dec-20	Patient completed 3HP treatment	Yes
8-Oct-20	48	Female	39.1371	Yes	11.36	Yes	0.5	Primary	Self-employed	Mult-dp but not severely	7-Jan-21	Patient completed 3HP treatment	Yes
12-Oct-20	53	Male	21.4284	Yes	11.04	Yes	0.2	Primary	Temporary/informal work	Not poor but vulnerable	30-Dec-20	Missed 6 or more doses	No
12-Oct-20	43	Male	23.66144	Yes	8.78	No	0.5	Primary	Temporary/informal work	Not poor but vulnerable	20-Jan-21	Patient completed 3HP treatment	Yes
12-Oct-20	54	Female	29.24984	Yes	11.78	No	1	Primary	Not employed	Not poor but vulnerable	30-Dec-20	Patient completed 3HP treatment	Yes
12-Oct-20	24	Female	18.74714	Yes	6.99	No	3	Vocational/Tertiary	Hired worker	Not vulnerable to mpi	30-Dec-20	Patient completed 3HP treatment	Yes
12-Oct-20	57	Female	26.61964	Yes	9.84	No	0.1	Secondary	Temporary/informal work	Not poor but vulnerable	3-Dec-20	Missed 6 or more doses	No
12-Oct-20	33	Female	33.24467	Yes	8.49	No	2	Vocational/Tertiary	Hired worker	Mult-dp but not severely	30-Dec-20	Patient completed 3HP treatment	Yes
12-Oct-20	65	Male	26.7061	Yes	9.6	No	1	Secondary	Not employed	Not vulnerable to mpi	2-Nov-20	Stopped 3HP due to a documented adverse event	No
12-Oct-20	36	Female	32.46753	Yes	8.6	No	1.5	Secondary	Hired worker	Not vulnerable to mpi	30-Dec-20	Patient completed 3HP treatment	Yes
13-Oct-20	33	Male	27.46481	Yes	4.78	No	0.5	Secondary	Temporary/informal work	Not vulnerable to mpi	30-Dec-20	Patient completed 3HP treatment	Yes
13-Oct-20	39	Female	26.34068	Yes	9.28	No	0.5	Primary	Self-employed	Not vulnerable to mpi	30-Dec-20	Patient completed 3HP treatment	Yes
13-Oct-20	40	Female	22.42592	Yes	0.13	No	0.5	Secondary	Not employed	Not poor but vulnerable	30-Dec-20	Patient completed 3HP treatment	Yes
13-Oct-20	57	Male	21.01921	Yes	5.4	No	1	Vocational/Tertiary	Hired worker	Not vulnerable to mpi	30-Dec-20	Patient completed 3HP treatment	Yes
13-Oct-20	33	Female	25.2272	Yes	9.03	No	1.5	Secondary	Not employed	Not vulnerable to mpi	30-Dec-20	Patient completed 3HP treatment	Yes
14-Oct-20	45	Female	37.92476	Yes	19.78	No	3	Secondary	Self-employed	Not vulnerable to mpi	30-Dec-20	Patient completed 3HP treatment	Yes
14-Oct-20	20	Female	28.06894	Yes	-0.04	No	2	Primary	Not employed	Not vulnerable to mpi	30-Dec-20	Patient completed 3HP treatment	Yes
16-Oct-20	35	Female	36.37817	Yes	6.76	No	0.5	Primary	Temporary/informal work	Severely multi-dp	30-Dec-20	Patient completed 3HP treatment	Yes
16-Oct-20	41	Female	34.80912	Yes	13.04	No	0.5	Secondary	Self-employed	Mult-dp but not severely	30-Dec-20	Patient completed 3HP treatment	Yes
16-Oct-20	37	Male	25.65437	Yes	4.79	No	1	None	Self-employed	Not vulnerable to mpi	30-Dec-20	Patient completed 3HP treatment	Yes
16-Oct-20	38	Female	43.30436	Yes	1.23	No	1	Secondary	Self-employed	Not vulnerable to mpi	20-Jan-21	Patient completed 3HP treatment	Yes
16-Oct-20	46	Male	23.1405	Yes	1.83	Yes	0.8	Secondary	Self-employed	Not vulnerable to mpi	6-Jan-21	Patient completed 3HP treatment	Yes
19-Oct-20	61	Male	21.04805	Yes	13.8	Yes	1.5	Primary	Self-employed	Not poor but vulnerable	5-Jan-21	Patient completed 3HP treatment	Yes
19-Oct-20	38	Female	24.05798	Yes	0.86	No	2	Primary	Temporary/informal work	Mult-dp but not severely	5-Jan-21	Patient completed 3HP treatment	Yes
19-Oct-20	51	Male	22.22906	Yes	5.8	No	0.8	Secondary	Self-employed	Not poor but vulnerable	5-Jan-21	Patient completed 3HP treatment	Yes
19-Oct-20	43	Female	27.85201	Yes	13.8	No	0.5	Primary	Self-employed	Mult-dp but not severely	7-Jan-21	Patient completed 3HP treatment	Yes
19-Oct-20	40	Female	32.77781	Yes	11.19	No	0.2	Secondary	Self-employed	Not poor but vulnerable	5-Jan-21	Patient completed 3HP treatment	Yes
20-Oct-20	61	Male	25.61994	Yes	15.8	No	0.3	Primary	Self-employed	Not poor but vulnerable	1-Dec-20	Stopped 3HP due to a documented adverse event	No
20-Oct-20	37	Female	21.18065	Yes	9.8	No	1	Primary	Self-employed	Not vulnerable to mpi	5-Jan-21	Patient completed 3HP treatment	Yes
20-Oct-20	53	Female	38.23277	Yes	4.33	No	2	Secondary	Not employed	Not poor but vulnerable	5-Jan-21	Patient completed 3HP treatment	Yes
21-Oct-20	33	Female	23.77096	Yes	9.8	No	1	Primary	Temporary/informal work	Not poor but vulnerable	6-Jan-21	Patient completed 3HP treatment	Yes
21-Oct-20	48	Female	21.35931	Yes	7.8	No	1	Secondary	Temporary/informal work	Not vulnerable to mpi	6-Jan-21	Patient completed 3HP treatment	Yes
21-Oct-20	50	Female	36.35833	Yes	10.8	No	1	Primary	Self-employed	Not poor but vulnerable	6-Jan-21	Patient completed 3HP treatment	Yes
22-Oct-20	67	Female	17.99871	Yes	9.81	No	0.5	Vocational/Tertiary	Self-employed	Not poor but vulnerable	7-Jan-21	Patient completed 3HP treatment	Yes
22-Oct-20	41	Female	21.87089	Yes	16.81	No	0.5	Primary	Temporary/informal work	Not poor but vulnerable	7-Jan-21	Patient completed 3HP treatment	Yes
22-Oct-20	32	Female	30.64289	Yes	4.28	No	0.8	Secondary	Self-employed	Not poor but vulnerable	7-Jan-21	Patient completed 3HP treatment	Yes
23-Oct-20	39	Female	31.48301	Yes	9.81	No	1	Primary	Self-employed	Mult-dp but not severely	8-Jan-21	Patient completed 3HP treatment	Yes
26-Oct-20	38	Female	29.91994	Yes	12.68	No	1	Primary	Self-employed	Mult-dp but not severely	12-Jan-21	Patient completed 3HP treatment	Yes
26-Oct-20	28	Female	25.06958	Yes	5.97	No	0.8	Primary	Self-employed	Not vulnerable to mpi	4-Feb-21	Missed 6 or more doses	No
26-Oct-20	42	Female	23.40823	Yes	5.73	Yes	1.2	None	Hired worker	Not poor but vulnerable	15-Jan-21	Patient completed 3HP treatment	Yes
26-Oct-20	24	Male	20.54569	Yes	16.48	No	0.8	Secondary	Self-employed	Not vulnerable to mpi	13-Jan-21	Patient completed 3HP treatment	Yes
26-Oct-20	45	Female	25.19145	Yes	7.89	Yes	1	Secondary	Not employed	Not vulnerable to mpi	11-Jan-21	Patient completed 3HP treatment	Yes
27-Oct-20	42	Female	32.41004	Yes	8.59	No	0.5	Secondary	Temporary/informal work	Not vulnerable to mpi	19-Jan-21	Patient completed 3HP treatment	Yes
27-Oct-20	35	Female	31.84983	Yes	4.19	No	1	Secondary	Self-employed	Not poor but vulnerable	13-Jan-21	Patient completed 3HP treatment	Yes
27-Oct-20	33	Female	34.40886	Yes	12.62	No	1.5	Primary	Self-employed	Not poor but vulnerable	18-Jan-21	Patient completed 3HP treatment	Yes
27-Oct-20	28	Female	25.46446	Yes	6.38	No	0.5	Primary	Temporary/informal work	Not poor but vulnerable	12-Jan-21	Patient completed 3HP treatment	Yes
27-Oct-20	55	Female	15.51101	Yes	12.54	No	0.5	Primary	Self-employed	Mult-dp but not severely	12-Jan-21	Patient completed 3HP treatment	Yes
28-Oct-20	52	Male	24.4898	Yes	9.78	No	0.5	Secondary	Self-employed	Not vulnerable to mpi	13-Jan-21	Patient completed 3HP treatment	Yes
28-Oct-20	40	Female	26.03749	Yes	12.46	No	2	Secondary	Hired worker	Not poor but vulnerable	20-Jan-21	Patient completed 3HP treatment	Yes
28-Oct-20	37	Male	20.72221	Yes	2.76	No	1	Post-secondary (Univ. or grad school)	Self-employed	Not vulnerable to mpi	13-Jan-21	Patient completed 3HP treatment	Yes
28-Oct-20	34	Male	23.06001	Yes	8.41	Yes	1	Secondary	Temporary/informal work	Not vulnerable to mpi	13-Jan-21	Patient completed 3HP treatment	Yes
29-Oct-20	44	Female	31.24876	Yes	8.03	No	2	Secondary	Temporary/informal work	Not vulnerable to mpi	12-Jan-21	Patient completed 3HP treatment	Yes
29-Oct-20	59	Male	28.22936	Yes	12.11	No	1	Primary	Temporary/informal work	Not vulnerable to mpi	11-Jan-21	Patient completed 3HP treatment	Yes
29-Oct-20	32	Female	40.1639	Yes	5.81	No	0.8	Secondary	Self-employed	Not vulnerable to mpi	25-Jan-21	Patient completed 3HP treatment	Yes
29-Oct-20	45	Female	21.64624	Yes	12.7	No	0.5	None	Self-employed	Severely multi-dp	20-Jan-21	Patient completed 3HP treatment	Yes
29-Oct-20	54	Female	23.42209	Yes	8.74	No	1.5	None	Temporary/informal work	Not vulnerable to mpi	20-Jan-21	Patient completed 3HP treatment	Yes
30-Oct-20	45	Female	25.90946	Yes	7.63	No	0.5	Primary	Self-employed	Not poor but vulnerable	19-Jan-21	Patient completed 3HP treatment	Yes
2-Nov-20	34	Female	19.72104	Yes	5.9	No	0.5	Secondary	Hired worker	Not vulnerable to mpi	20-Jan-21	Patient completed 3HP treatment	Yes
2-Nov-20	42	Female	26.37127	Yes	7.91	No	0.2	Secondary	Not employed	Not vulnerable to mpi	20-Jan-21	Patient completed 3HP treatment	Yes
2-Nov-20	34	Female	23.63403	Yes	2.11	No	0.3	Secondary	Self-employed	Not poor but vulnerable	20-Jan-21	Patient completed 3HP treatment	Yes
2-Nov-20	42	Female	25.57214	Yes	7.91	No	0.5	Primary	Self-employed	Not poor but vulnerable	14-Dec-20	Stopped 3HP due to a documented adverse event	No
2-Nov-20	47	Female	33.7325	Yes	3.43	No	0.5	Primary	Self-employed	Not poor but vulnerable	19-Jan-21	Patient completed 3HP treatment	Yes
2-Nov-20	50	Male	23.3347	Yes	7.84	Yes	1	Primary	Not employed	Not poor but vulnerable	21-Jan-21	Patient completed 3HP treatment	Yes
3-Nov-20	37	Female	31.68464	Yes	13.47	Yes	2	Secondary	Self-employed	Not vulnerable to mpi	19-Jan-21	Patient completed 3HP treatment	Yes
3-Nov-20	47	Female	28.19692	Yes	2.01	No	2	Primary	Not employed	Not poor but vulnerable	19-Jan-21	Patient completed 3HP treatment	Yes
3-Nov-20	46	Female	32.35398	Yes	11.46	Yes	1	Secondary	Self-employed	Not poor but vulnerable	20-Jan-21	Patient completed 3HP treatment	Yes
4-Nov-20	49	Female	21.5546	Yes	3.64	No	2	None	Self-employed	Not poor but vulnerable	21-Jan-21	Patient completed 3HP treatment	Yes
4-Nov-20	30	Female	24.56022	Yes	10.84	No	1	Primary	Temporary/informal work	Not vulnerable to mpi	20-Jan-21	Patient completed 3HP treatment	Yes
4-Nov-20	53	Female	24.65229	Yes	14.84	No	0.3	Primary	Not employed	Not poor but vulnerable	22-Jan-21	Patient completed 3HP treatment	Yes
4-Nov-20	44	Female	23.4375	Yes	7.1	No	1	Primary	Temporary/informal work	Severely multi-dp	20-Jan-21	Patient completed 3HP treatment	Yes
5-Nov-20	46	Male	20.94848	Yes	8.22	No	0.5	Primary	Self-employed	Mult-dp but not severely	21-Jan-21	Patient completed 3HP treatment	Yes
5-Nov-20	38	Male	29.03599	Yes	8.85	No	0.5	Primary	Self-employed	Not poor but vulnerable	21-Jan-21	Patient completed 3HP treatment	Yes
5-Nov-20	52	Male	19.4674	Yes	8.85	No	0.3	Primary	Self-employed	Not poor but vulnerable	21-Jan-21	Patient completed 3HP treatment	Yes
5-Nov-20	38	Female	32.49775	Yes	13.26	No	0.5	Primary	Self-employed	Severely multi-dp	21-Jan-21	Patient completed 3HP treatment	Yes
9-Nov-20	37	Female	23.24459	Yes	2.07	No	1.5	Secondary	Not employed	Not vulnerable to mpi	27-Jan-21	Missed 6 or more doses	No
10-Nov-20	43	Female	35.68933	Yes	8.06	No	0.5	Secondary	Self-employed	Not vulnerable to mpi	27-Jan-21	Patient completed 3HP treatment	Yes
10-Nov-20	44	Female	34.93006	Yes	12.11	No	0.5	Primary	Temporary/informal work	Not poor but vulnerable	27-Jan-21	Patient completed 3HP treatment	Yes
10-Nov-20	42	Female	25.96953	Yes	5.46	Yes	1	None	Temporary/informal work	Mult-dp but not severely	11-Jan-21	Missed 6 or more doses	No
10-Nov-20	24	Female	23.51244	Yes	4.84	No	0.8	Secondary	Self-employed	Not vulnerable to mpi	8-Feb-21	Patient completed 3HP treatment	Yes
23-Nov-20	26	Female	36.10213	Yes	1.81	No	2	Secondary	Self-employed	Not poor but vulnerable	17-Feb-21	Patient completed 3HP treatment	Yes
23-Nov-20	36	Male	31.24524	Yes	3.86	No	1.5	Primary	Temporary/informal work	Mult-dp but not severely	9-Feb-21	Patient completed 3HP treatment	Yes
23-Nov-20	36	Female	32.2288	Yes	7.03	No	3	Primary	Not employed	Mult-dp but not severely	9-Feb-21	Patient completed 3HP treatment	Yes
23-Nov-20	29	Female	32.87231	Yes	4.55	Yes	3	Secondary	Self-employed	Not poor but vulnerable	17-Feb-21	Patient completed 3HP treatment	Yes
24-Nov-20	52	Female	35.35201	Yes	12.99	No	1	Primary	Self-employed	Mult-dp but not severely	10-Feb-21	Patient completed 3HP treatment	Yes
24-Nov-20	31	Female	30.02064	Yes	16.18	Yes	3	None	Self-employed	Severely multi-dp	9-Feb-21	Patient completed 3HP treatment	Yes
24-Nov-20	47	Female	21.65856	Yes	0.3	No	1	Secondary	Temporary/informal work	Not poor but vulnerable	10-Feb-21	Patient completed 3HP treatment	Yes
24-Nov-20	42	Male	29.48456	Yes	4.25	No	1.5	Primary	Self-employed	Not vulnerable to mpi	9-Feb-21	Patient completed 3HP treatment	Yes
24-Nov-20	50	Female		Yes	0.32	No	1	None	Self-employed	Not poor but vulnerable	9-Feb-21	Patient completed 3HP treatment	Yes
24-Nov-20	37	Female	20.06096	Yes	11.79	No	1.2	Secondary	Self-employed	Severely multi-dp	9-Feb-21	Patient completed 3HP treatment	Yes
25-Nov-20	19	Female	21.9626	Yes	1.43	No	0.5	Primary	Not employed	Not poor but vulnerable	10-Feb-21	Patient completed 3HP treatment	Yes
25-Nov-20	49	Female	23.4407	Yes	6.84	No	0.2	Primary	Self-employed	Not poor but vulnerable	10-Feb-21	Patient completed 3HP treatment	Yes
25-Nov-20	26	Male	24.09297	Yes	2.28	No	1.5	Secondary	Temporary/informal work	Severely multi-dp	12-Feb-21	Patient completed 3HP treatment	Yes
25-Nov-20	26	Male	21.85303	Yes	2.55	No	1	None	Temporary/informal work	Not poor but vulnerable	2-Mar-21	Patient completed 3HP treatment	Yes
25-Nov-20	49	Female	32.44672	Yes	12.77	No	0.2	Post-secondary (Univ. or grad school)	Temporary/informal work	Not poor but vulnerable	10-Feb-21	Patient completed 3HP treatment	Yes
26-Nov-20	42	Female	26.5625	Yes	2.65	No	1	Primary	Self-employed	Mult-dp but not severely	11-Feb-21	Patient completed 3HP treatment	Yes
26-Nov-20	36	Female	26.30117	Yes	4.42	No	1.5	Primary	Self-employed	Not poor but vulnerable	23-Feb-21	Patient completed 3HP treatment	Yes
26-Nov-20	47	Female	30.97883	Yes	2.55	No	1	Primary	Self-employed	Not vulnerable to mpi	11-Feb-21	Patient completed 3HP treatment	Yes
26-Nov-20	39	Male	22.49964	Yes	0.02	No	0.8	Primary	Self-employed	Not vulnerable to mpi	15-Feb-21	Patient completed 3HP treatment	Yes
26-Nov-20	37	Female	21.14595	Yes	12.94	No	0.5	Primary	Self-employed	Not poor but vulnerable	10-Feb-21	Patient completed 3HP treatment	Yes
26-Nov-20	58	Male	18.50777	Yes	11	Yes	0.8	Post-secondary (Univ. or grad school)	Hired worker	Not vulnerable to mpi	12-Feb-21	Patient completed 3HP treatment	Yes
27-Nov-20	48	Female	20.98695	Yes	13.38	Yes	1	Primary	Temporary/informal work	Not poor but vulnerable	12-Feb-21	Patient completed 3HP treatment	Yes
27-Nov-20	37	Female	27.96952	Yes	8.46	No	0.3	None	Self-employed	Mult-dp but not severely	12-Feb-21	Patient completed 3HP treatment	Yes
27-Nov-20	42	Female	22.98875	Yes	0.35	No	0.8	Secondary	Self-employed	Not vulnerable to mpi	12-Feb-21	Patient completed 3HP treatment	Yes
30-Nov-20	35	Male	22.13674	Yes	1.72	No	1	Primary	Temporary/informal work	Severely multi-dp	17-Feb-21	Patient completed 3HP treatment	Yes
30-Nov-20	46	Female		Yes	5.34	Yes	2.5	Secondary	Self-employed	Not poor but vulnerable	15-Feb-21	Patient completed 3HP treatment	Yes
30-Nov-20	48	Male	20.51164	Yes	13.28	Yes	0.5	Primary	Self-employed	Not poor but vulnerable	15-Feb-21	Patient completed 3HP treatment	Yes
30-Nov-20	39	Male		Yes	3.23	Yes	0.5	Primary	Temporary/informal work	Not poor but vulnerable	15-Feb-21	Patient completed 3HP treatment	Yes
30-Nov-20	43	Female	22.35958	Yes	13.34	No	1.5	Primary	Self-employed	Mult-dp but not severely	15-Feb-21	Patient completed 3HP treatment	Yes
1-Dec-20	58	Male	29.82432	Yes	12.85	Yes	1.5	Primary	Self-employed	Not poor but vulnerable	17-Feb-21	Patient completed 3HP treatment	Yes
1-Dec-20	36	Male	20.3797	Yes	5.2	No	0.8	Primary	Temporary/informal work	Not poor but vulnerable	15-Feb-21	Patient completed 3HP treatment	Yes
1-Dec-20	34	Female	28.04038	Yes	1.86	No	0.5	Primary	Hired worker	Not poor but vulnerable	24-Feb-21	Patient completed 3HP treatment	Yes
1-Dec-20	39	Male	22.62424	Yes	8.24	No	2	None	Temporary/informal work	Not poor but vulnerable	20-Jan-21	Missed 6 or more doses	No
1-Dec-20	41	Female	22.71898	Yes	9.65	Yes	0.8	Primary	Self-employed	Not vulnerable to mpi	17-Feb-21	Patient completed 3HP treatment	Yes
2-Dec-20	44	Female	36.87852	Yes	6.49	No	3	Vocational/Tertiary	Hired worker	Mult-dp but not severely	18-Feb-21	Patient completed 3HP treatment	Yes
2-Dec-20	38	Female	23.97388	Yes	10.86	No	1.5	Primary	Self-employed	Not poor but vulnerable	17-Feb-21	Patient completed 3HP treatment	Yes
2-Dec-20	39	Male	20.75568	Yes	12.36	No	0.2	Secondary	Self-employed	Not vulnerable to mpi	17-Feb-21	Patient completed 3HP treatment	Yes
2-Dec-20	51	Male	27.0702	Yes	18.78	Yes	1.5	Secondary	Self-employed	Not vulnerable to mpi	1-Mar-21	Patient completed 3HP treatment	Yes
3-Dec-20	55	Male	21.96712	Yes	13.83	No	1.5	Vocational/Tertiary	Hired worker	Not vulnerable to mpi	17-Feb-21	Patient completed 3HP treatment	Yes
3-Dec-20	41	Female	31.83573	Yes	8.58	No	1	Secondary	Self-employed	Not vulnerable to mpi	18-Feb-21	Patient completed 3HP treatment	Yes
3-Dec-20	36	Female	28.82654	Yes	5.74	No	2	Secondary	Self-employed	Not vulnerable to mpi	18-Feb-21	Patient completed 3HP treatment	Yes
3-Dec-20	46	Male	20.0155	Yes	0.48	No	0.3	Secondary	Temporary/informal work	Mult-dp but not severely	17-Feb-21	Patient completed 3HP treatment	Yes
7-Dec-20	40	Female	22.58271	Yes	10.88	No	1	Primary	Temporary/informal work	Not poor but vulnerable	26-Feb-21	Patient completed 3HP treatment	Yes
8-Dec-20	40	Male	21.17833	Yes	10.83	Yes	1.5	Secondary	Temporary/informal work	Not poor but vulnerable	23-Feb-21	Patient completed 3HP treatment	Yes
8-Dec-20	41	Female	30.81854	Yes	14.41	No	2	Secondary	Not employed	Not vulnerable to mpi	23-Feb-21	Patient completed 3HP treatment	Yes
9-Dec-20	39	Female	23.97837	Yes	3.66	No	2	Primary	Not employed	Not poor but vulnerable	24-Feb-21	Patient completed 3HP treatment	Yes
9-Dec-20	45	Female	26.06405	Yes	8.15	Yes	0.8	Primary	Self-employed	Not poor but vulnerable	24-Feb-21	Patient completed 3HP treatment	Yes
9-Dec-20	43	Female	28.57796	Yes	7.32	No	1.5	Primary	Self-employed	Not poor but vulnerable	24-Feb-21	Patient completed 3HP treatment	Yes
9-Dec-20	29	Male	21.49715	Yes	5.75	No	1.5	Secondary	Temporary/informal work	Not poor but vulnerable	24-Feb-21	Patient completed 3HP treatment	Yes
10-Dec-20	56	Female	20.93212	Yes	3.93	No	1.5	Primary	Self-employed	Mult-dp but not severely	25-Feb-21	Patient completed 3HP treatment	Yes
10-Dec-20	45	Female	29.0006	Yes	7.15	No	0.5	Secondary	Not employed	Not vulnerable to mpi	25-Feb-21	Patient completed 3HP treatment	Yes
14-Dec-20	54	Female	20.64433	Yes	13.94	No	2	Primary	Temporary/informal work	Not poor but vulnerable	1-Mar-21	Patient completed 3HP treatment	Yes
14-Dec-20	39	Male	22.34736	Yes	12.44	No	0.5	Secondary	Self-employed	Mult-dp but not severely	1-Mar-21	Patient completed 3HP treatment	Yes
14-Dec-20	45	Female	25.8682	Yes	1.11	No	1	Secondary	Self-employed	Not vulnerable to mpi	15-Mar-21	Patient completed 3HP treatment	Yes
14-Dec-20	37	Female	28.40837	Yes	13.1	No	0.8	Secondary	Self-employed	Mult-dp but not severely	1-Mar-21	Patient completed 3HP treatment	Yes
14-Dec-20	28	Female	25	Yes	4.83	No	1	Primary	Self-employed	Not vulnerable to mpi	2-Mar-21	Patient completed 3HP treatment	Yes
14-Dec-20	45	Female	33.4078	Yes	4.79	No	1.2	Secondary	Self-employed	Not vulnerable to mpi	24-Feb-21	Patient completed 3HP treatment	Yes
15-Dec-20	47	Female	33.78226	Yes	13	No	1.5	Primary	Self-employed	Not poor but vulnerable	2-Mar-21	Patient completed 3HP treatment	Yes
15-Dec-20	39	Female	24.23823	Yes	9.49	No	0.3	Primary	Temporary/informal work	Mult-dp but not severely	2-Mar-21	Patient completed 3HP treatment	Yes
15-Dec-20	39	Female	36.78723	Yes	10.08	No	2	Primary	Self-employed	Not poor but vulnerable	2-Mar-21	Patient completed 3HP treatment	Yes
15-Dec-20	44	Male	21.30395	Yes	0.25	No	0.3	Secondary	Temporary/informal work	Not poor but vulnerable	3-Mar-21	Patient completed 3HP treatment	Yes
16-Dec-20	42	Female	31.01069	Yes	8.67	Yes	0.8	Primary	Self-employed	Mult-dp but not severely	3-Mar-21	Patient completed 3HP treatment	Yes
16-Dec-20	33	Male	20.77723	Yes	6.46	No	0.8	Secondary	Self-employed	Not poor but vulnerable	4-Mar-21	Patient completed 3HP treatment	Yes
5-Jan-21	59	Female	26.05432	Yes	13.97	No	2.3	Primary	Self-employed	Mult-dp but not severely	23-Mar-21	Patient completed 3HP treatment	Yes
5-Jan-21	37	Female	32.70744	Yes	4.98	No	3	Primary	Self-employed	Not vulnerable to mpi	26-Mar-21	Patient completed 3HP treatment	Yes
6-Jan-21	45	Female	22.30815	Yes	14.97	No	3	Primary	Self-employed	Not vulnerable to mpi	22-Mar-21	Patient completed 3HP treatment	Yes
6-Jan-21	37	Male	22.50861	Yes	5.44	No	1	Primary	Temporary/informal work	Not poor but vulnerable	4-Mar-21	Missed 6 or more doses	No
6-Jan-21	27	Female	25.10905	Yes	0.29	No	1	Secondary	Self-employed	Not poor but vulnerable	24-Mar-21	Patient completed 3HP treatment	Yes
6-Jan-21	21	Female	27.18355	Yes	1.31	No	1	Primary	Self-employed	Not poor but vulnerable	26-Mar-21	Patient completed 3HP treatment	Yes
11-Jan-21	34	Female	28.40837	Yes	12.47	No	0.3	Primary	Self-employed	Not poor but vulnerable	29-Mar-21	Patient completed 3HP treatment	Yes
11-Jan-21	41	Female	21.89294	Yes	7.79	No	2	None	Self-employed	Not vulnerable to mpi	31-Mar-21	Patient completed 3HP treatment	Yes
11-Jan-21	46	Female	32.05128	Yes	0.32	No	2	Secondary	Self-employed	Not vulnerable to mpi	29-Mar-21	Patient completed 3HP treatment	Yes
11-Jan-21	46	Male	22.3403	Yes	10.69	Yes	0.5	None	Self-employed	Not poor but vulnerable	29-Mar-21	Patient completed 3HP treatment	Yes
11-Jan-21	29	Male	18.77954	Yes	8.16	No	0.3	Secondary	Self-employed	Not poor but vulnerable	1-Apr-21	Patient completed 3HP treatment	Yes
11-Jan-21	49	Female	30.33022	Yes	7.08	No	2	None	Self-employed	Not poor but vulnerable	29-Mar-21	Patient completed 3HP treatment	Yes
11-Jan-21	39	Male	24.53897	Yes	6.86	No	1	Secondary	Self-employed	Not poor but vulnerable	29-Mar-21	Patient completed 3HP treatment	Yes
11-Jan-21	51	Male	28.39506	Yes	5.65	No	2.5	Primary	Self-employed	Not vulnerable to mpi	30-Mar-21	Patient completed 3HP treatment	Yes
11-Jan-21	48	Male	25.20109	Yes	12.18	Yes	2	Secondary	Temporary/informal work	Severely multi-dp	29-Mar-21	Patient completed 3HP treatment	Yes
11-Jan-21	60	Female	30.54245	Yes	10.88	No	1	None	Self-employed	Severely multi-dp	29-Mar-21	Patient completed 3HP treatment	Yes
12-Jan-21	42	Female	25.23634	Yes	11.67	No	3	Primary	Self-employed	Not poor but vulnerable	30-Mar-21	Patient completed 3HP treatment	Yes
12-Jan-21	42	Male	29.84928	Yes	5.17	No	1.5	None	Temporary/informal work	Not vulnerable to mpi	30-Mar-21	Patient completed 3HP treatment	Yes
12-Jan-21	26	Male	26.39726	Yes	0.34	No	0.8	Secondary	Temporary/informal work	Severely multi-dp	30-Mar-21	Patient completed 3HP treatment	Yes
13-Jan-21	40	Male	29.33261	Yes	4.45	No	1.3	Secondary	Self-employed	Mult-dp but not severely	30-Mar-21	Patient completed 3HP treatment	Yes
19-Jan-21	32	Female	29.35752	Yes	3.95	No	0.5	Secondary	Not employed	Not poor but vulnerable	8-Feb-21	Stopped 3HP due to a documented adverse event	No
19-Jan-21	42	Male	28.08163	Yes	8.03	Yes	2	None	Temporary/informal work	Not poor but vulnerable	6-Apr-21	Patient completed 3HP treatment	Yes
19-Jan-21	44	Female	29.51594	Yes	15.01	No	0.5	Primary	Self-employed	Not poor but vulnerable	6-Apr-21	Patient completed 3HP treatment	Yes
19-Jan-21	50	Male	22.22906	Yes	3.99	No	1	Primary	Self-employed	Not poor but vulnerable	6-Apr-21	Patient completed 3HP treatment	Yes
19-Jan-21	30	Male	21.00829	Yes	3.7	No	1	Secondary	Self-employed	Mult-dp but not severely	13-Apr-21	Patient completed 3HP treatment	Yes
19-Jan-21	43	Female	21.80684	Yes	13.71	No	2	Primary	Self-employed	Not vulnerable to mpi	12-Apr-21	Patient completed 3HP treatment	Yes
19-Jan-21	38	Female	23.58467	Yes	8.95	Yes	0.5	Primary	Self-employed	Not poor but vulnerable	13-Apr-21	Patient completed 3HP treatment	Yes
19-Jan-21	34	Male	23.45856	Yes	8.01	No	0.5	Secondary	Self-employed	Severely multi-dp	6-Apr-21	Patient completed 3HP treatment	Yes
20-Jan-21	37	Female	21.24825	Yes	0.86	Yes	0.2	Post-secondary (Univ. or grad school)	Hired worker	Not vulnerable to mpi	8-Apr-21	Patient completed 3HP treatment	Yes
21-Jan-21	45	Male	19.52275	Yes	3.7	No	1	Primary	Temporary/informal work	Not poor but vulnerable	8-Apr-21	Patient completed 3HP treatment	Yes
25-Jan-21	36	Female	21.89892	Yes	7.72	No	1	Primary	Self-employed	Severely multi-dp	14-Apr-21	Patient completed 3HP treatment	Yes
25-Jan-21	56	Female	29.31986	Yes	5.84	No	0.8	Primary	Self-employed	Not vulnerable to mpi	12-Apr-21	Patient completed 3HP treatment	Yes
27-Jan-21	18	Female	39.95951	Yes	7.41	No	1	Secondary	Student	Not vulnerable to mpi	14-Apr-21	Patient completed 3HP treatment	Yes
27-Jan-21	28	Female	29.35752	Yes	0.75	No	0.5	Primary	Self-employed	Not vulnerable to mpi	14-Apr-21	Patient completed 3HP treatment	Yes
27-Jan-21	37	Female	25.20398	Yes	11.45	Yes	1	Primary	Self-employed	Mult-dp but not severely	14-Apr-21	Patient completed 3HP treatment	Yes
27-Jan-21	22	Male	20.19509	Yes	4.89	No	1	Secondary	Self-employed	Not poor but vulnerable	14-Apr-21	Patient completed 3HP treatment	Yes
27-Jan-21	48	Male	25.14861	Yes	12.63	Yes	2	Secondary	Temporary/informal work	Mult-dp but not severely	14-Apr-21	Patient completed 3HP treatment	Yes
27-Jan-21	69	Male	20.95717	Yes	2.03	No	2	Secondary	Not employed	Not poor but vulnerable	14-Apr-21	Patient completed 3HP treatment	Yes
27-Jan-21	36	Female	21.49029	Yes	8.05	No	0.8	Primary	Self-employed	Not poor but vulnerable	14-Apr-21	Patient completed 3HP treatment	Yes
27-Jan-21	59	Female	18.25632	Yes	12.02	Yes	0.8	Primary	Not employed	Mult-dp but not severely	14-Apr-21	Patient completed 3HP treatment	Yes
27-Jan-21	47	Male	22.10029	Yes	3.52	No	0.5	Primary	Temporary/informal work	Not vulnerable to mpi	22-Feb-21	Other, specify	No
27-Jan-21	25	Female	27.81579	Yes	1.96	No	0.5	Post-secondary (Univ. or grad school)	Self-employed	Not vulnerable to mpi	23-Apr-21	Patient completed 3HP treatment	Yes
28-Jan-21	50	Female	23.597	Yes	12.05	No	1.5	Secondary	Self-employed	Mult-dp but not severely	15-Apr-21	Patient completed 3HP treatment	Yes
28-Jan-21	36	Female	29.47584	Yes	14.03	No	0.2	Secondary	Not employed	Not poor but vulnerable	15-Apr-21	Patient completed 3HP treatment	Yes
28-Jan-21	49	Female	25.46768	Yes	7.11	No	0.8	Secondary	Not employed	Not poor but vulnerable	15-Apr-21	Patient completed 3HP treatment	Yes
28-Jan-21	41	Female	34.83204	Yes	10.51	Yes	0.8	Secondary	Hired worker	Not vulnerable to mpi	15-Apr-21	Patient completed 3HP treatment	Yes
28-Jan-21	41	Female	22.89282	Yes	9.43	No	0.5	Primary	Not employed	Not vulnerable to mpi	15-Apr-21	Patient completed 3HP treatment	Yes
29-Jan-21	50	Female	30.10212	Yes	8.08	Yes	1	Secondary	Self-employed	Not poor but vulnerable	16-Apr-21	Patient completed 3HP treatment	Yes
1-Feb-21	33	Female	30.25796	Yes	9.31	No	1	Primary	Not employed	Not poor but vulnerable	19-Apr-21	Patient completed 3HP treatment	Yes
1-Feb-21	38	Male	24.76757	Yes	5.88	Yes	2	Secondary	Self-employed	Not poor but vulnerable	19-Apr-21	Patient completed 3HP treatment	Yes
1-Feb-21	39	Female	23.9331	Yes	9.02	No	1	Primary	Self-employed	Mult-dp but not severely	22-Apr-21	Patient completed 3HP treatment	Yes
4-Feb-21	49	Female	35.99541	Yes	8.07	No	0.5	Primary	Self-employed	Not vulnerable to mpi	22-Apr-21	Patient completed 3HP treatment	Yes
4-Feb-21	32	Male	28.80946	Yes	7.89	No	1	Primary	Self-employed	Not vulnerable to mpi	22-Apr-21	Patient completed 3HP treatment	Yes
5-Feb-21	43	Male	22.08418	Yes	16	No	0.5	Primary	Temporary/informal work	Not poor but vulnerable	23-Apr-21	Patient completed 3HP treatment	Yes
5-Feb-21	56	Female	32.34245	Yes	14	No	1	Primary	Self-employed	Not vulnerable to mpi	30-Apr-21	Patient completed 3HP treatment	Yes
8-Feb-21	31	Female	38.94422	Yes	7.01	No	1	Primary	Not employed	Not vulnerable to mpi	26-Apr-21	Patient completed 3HP treatment	Yes
8-Feb-21	59	Male	27.7915	Yes	9.01	Yes	0.3	Primary	Self-employed	Mult-dp but not severely	26-Apr-21	Patient completed 3HP treatment	Yes
8-Feb-21	40	Male	28.99684	Yes	8.01	No	1	Vocational/Tertiary	Hired worker	Mult-dp but not severely	26-Apr-21	Patient completed 3HP treatment	Yes
8-Feb-21	38	Female	35.59986	Yes	1.51	No	0.5	Primary	Self-employed	Not vulnerable to mpi	26-Apr-21	Patient completed 3HP treatment	Yes
8-Feb-21	42	Female	31.64429	Yes	7.8	No	0.8	None	Temporary/informal work	Not vulnerable to mpi	26-Apr-21	Patient completed 3HP treatment	Yes
9-Feb-21	44	Male	21.38394	Yes	4.01	No	1	Primary	Temporary/informal work	Severely multi-dp	27-Apr-21	Patient completed 3HP treatment	Yes
9-Feb-21	51	Female	29.35347	Yes	8.67	No	1	Primary	Self-employed	Not poor but vulnerable	27-Apr-21	Patient completed 3HP treatment	Yes
9-Feb-21	32	Female	22.32143	Yes	0.39	No	0.3	Primary	Hired worker	Not poor but vulnerable	28-Apr-21	Patient completed 3HP treatment	Yes
9-Feb-21	60	Male	23.99946	Yes	14.69	No	0.5	Secondary	Not employed	Not poor but vulnerable	27-Apr-21	Patient completed 3HP treatment	Yes
10-Feb-21	38	Male	23.5078	Yes	7.74	No	0.8	Secondary	Self-employed	Not vulnerable to mpi	28-Apr-21	Patient completed 3HP treatment	Yes
10-Feb-21	38	Male	25.0883	Yes	8.49	Yes	3	Primary	Self-employed	Not poor but vulnerable	28-Apr-21	Patient completed 3HP treatment	Yes
10-Feb-21	32	Female	26.13018	Yes	3.64	Yes	1	Primary	Hired worker	Mult-dp but not severely	28-Apr-21	Patient completed 3HP treatment	Yes
11-Feb-21	43	Female	28.35306	Yes	12.44	No	2	Primary	Self-employed	Mult-dp but not severely	29-Apr-21	Patient completed 3HP treatment	Yes
11-Feb-21	39	Female	40.70908	Yes	8.94	No	0.8	Primary	Hired worker	Mult-dp but not severely	29-Apr-21	Patient completed 3HP treatment	Yes
11-Feb-21	56	Male	25.20479	Yes	13.53	Yes	1	Vocational/Tertiary	Hired worker	Not poor but vulnerable	29-Apr-21	Patient completed 3HP treatment	Yes
12-Feb-21	32	Female	24.24998	Yes	2	Yes	0.8	Primary	Temporary/informal work	Not vulnerable to mpi	30-Apr-21	Patient completed 3HP treatment	Yes
19-Feb-21	44	Male		Yes	2.96	No	1	Primary	Temporary/informal work	Not poor but vulnerable	12-Apr-21	Missed 6 or more doses	No
23-Feb-21	45	Female	22.58271	Yes	25.03	No	1	Secondary	Self-employed	Mult-dp but not severely	16-Apr-21	Missed 6 or more doses	No
24-Feb-21	37	Female	22.60026	Yes	12.52	No	1	Secondary	Temporary/informal work	Not vulnerable to mpi	8-Apr-21	Missed 6 or more doses	No
3-Mar-21	42	Male	36.29592	Yes	4.91	No	0.5	Post-secondary (Univ. or grad school)	Hired worker	Not vulnerable to mpi	12-Apr-21	Missed 6 or more doses	No
11-Mar-21	53	Female	29.27099	Yes	16.17	Yes	2	Secondary	Not employed	Mult-dp but not severely	8-Apr-21	Stopped 3HP due to a documented adverse event	No
8-Apr-21	48	Male	17.36111	Yes	9.22	No	1.5	Primary	Temporary/informal work	Mult-dp but not severely	8-Apr-21	Never initiated 3HP treatment	No
9-Apr-21	38	Female	28.08433	Yes	15.22	No	1	Secondary	Self-employed	Not vulnerable to mpi	30-Apr-21	Stopped 3HP due to a documented adverse event	No
